# Supplementary material for: Design and Economic Assessment of Alternative Evaporation Processes for Poly-Lactic Acid Production
Source: Polymers (Basel). 2022 May 23;14(10):2120. doi: 10.3390/polym14102120 (PMC9143702; doi:10.3390/polym14102120)
Supplement: Supplementary file 1 [file polymers-14-02120-s001.zip]

Archive with 1 entries (1 files):
- polymers-1719473-supplementary.pdf
